# Supplementary material for: Labdane-Type Diterpenes, Galangalditerpenes A–C, with Melanogenesis Inhibitory Activity from the Fruit of Alpinia galanga
Source: Molecules. 2017 Dec 20;22(12):2279. doi: 10.3390/molecules22122279 (PMC6149739; doi:10.3390/molecules22122279)
Supplement: Supplementary file 1 [file molecules-22-02279-s001.zip]

Archive with 2 entries (2 files):
- supplementary.v1.pdf
- supplementary.v2.pdf
